# Supplementary material for: Association of vitamin A supplementation with immune-related allergic diseases: A meta-analysis
Source: Front Nutr. 2022 Nov 18;9:984161. doi: 10.3389/fnut.2022.984161 (PMC9715979; doi:10.3389/fnut.2022.984161)
Supplement: Supplementary file 1 [file Data_Sheet_1.xlsx]

## Sheet: 汇总表
Author	Year	Country	Outcome	Number of population (Trial/control)	Individuals	Intervention	JADAD score
Kiraly	2013	Guinea	Rapid atopy, rapid atopy in girls	131/132	Healthy babies for 6 and 9 months	Vitamin A, 100000U	5
Kiraly	2013	Guinea	Rapid atopy, rapid atopy in girls, wheeze, eczema	76/76 or 78/210	Low birth weight infant	Vitamin A, 25000U	6
Aage	2015	Guinea	Rapid atopy, rapid atopy in girls, wheeze, eczema	724/706 or 748/730	Normal birth weight infant	Vitamin A, 50000U	6
Bogden	1994	US	Frequency of delayed atopy	29/26	Individuals aged 59-85	β carotene, 0.75mg/d	6
Fuller	1992	US	Frequency of delayed atopy	12/12	Men aged 19-39	β carotene, 30mg/d	7
Herraiz	1998	US	Frequency of delayed atopy	15/16	Men aged 55-79	β carotene, 30mg/d	7
Wolvers	2006	Netherlands	Frequency of delayed atopy	31/31	Individuals aged 40-80	β carotene, 12mg/d	6

## Sheet: 原始数据
atopy
name	year	rr	ll	ul
Kiraly	2013	1.23	0.69	2.18
Kiraly	2013	2.88	1.26	6.58
Aage	2015	1.1	0.87	1.4
atopy女
name	year	rr	ll	ul
Kiraly	2013	1	0.46	2.15
Kiraly	2013	3.39	1.19	9.65
Aage	2015	1.78	1.17	2.72
wheeze
name	year	rr	ll	ul
Kiraly	2013	2.45	1.2	4.96
Aage	2015	0.84	0.49	1.42
